# Supplementary material for: m6A Regulator-Mediated Methylation Modification Patterns and Tumor Microenvironment Infiltration Characterization in Acute Myeloid Leukemia
Source: Front Immunol. 2021 Nov 23;12:789914. doi: 10.3389/fimmu.2021.789914 (PMC8650218; doi:10.3389/fimmu.2021.789914)
Supplement: Supplementary file 5 [file Table_1.xlsx]

## Sheet: S1
Table-S1: Primer sequences
Gene	Forward primer(5′-3′)	Reverse primer(5′-3′)
PD-L1	GCTGAACGCCCCATACAACAAAATC	CTCAGGACTTGATGGTCACTGCTTG
PD-L2	GCCTCGTTCCACATACCTCAAGTC	GTAGTCCCAGGCGACCCCATAG
MRP1	AATGCGCCAA GACTAGGAAG	ACCGGAGGATGTTGAA CAAG
MRP2	CTGGTTGATGAAGGCTCTGT	CTGCCATAATGTCCAGGTTC
GAPDH	GGACGCATTGGTCGTCTGG	TTTGCACTGGTACGTGTTGAT

## Sheet: S2
Table-S2: The 23 m6A modification regulators
Gene	Type
METTL3	writers
METTL14	writers
METTL16	writers
WTAP	writers
VIRMA	writers
ZC3H13	writers
RBM15	writers
RBM15B	writers
YTHDC1	readers
YTHDC2	readers
YTHDF1	readers
YTHDF2	readers
YTHDF3	readers
HNRNPC	readers
FMR1	readers
LRPPRC	readers
HNRNPA2B1	readers
IGFBP1	readers
IGFBP2	readers
IGFBP3	readers
RBMX	readers
FTO	erasers
ALKBH5	erasers

## Sheet: S3
Table-S3: The classification of m6Aclusters
ID	A
TCGA_TCGA-AB-2949	A
TCGA_TCGA-AB-2943	A
TCGA_TCGA-AB-2851	A
TCGA_TCGA-AB-2822	A
TCGA_TCGA-AB-2939	A
TCGA_TCGA-AB-2931	A
TCGA_TCGA-AB-2921	A
TCGA_TCGA-AB-2937	A
TCGA_TCGA-AB-2917	A
TCGA_TCGA-AB-2849	A
TCGA_TCGA-AB-2990	A
TCGA_TCGA-AB-3007	A
TCGA_TCGA-AB-2948	A
TCGA_TCGA-AB-2971	A
TCGA_TCGA-AB-2955	A
TCGA_TCGA-AB-2892	A
TCGA_TCGA-AB-2898	A
TCGA_TCGA-AB-2857	A
TCGA_TCGA-AB-2995	A
TCGA_TCGA-AB-2928	A
TCGA_TCGA-AB-2913	A
TCGA_TCGA-AB-2866	A
TCGA_TCGA-AB-2927	A
TCGA_TCGA-AB-2870	A
TCGA_TCGA-AB-2956	A
TCGA_TCGA-AB-3002	A
TCGA_TCGA-AB-2834	A
TCGA_TCGA-AB-2875	A
TCGA_TCGA-AB-2901	A
TCGA_TCGA-AB-2858	A
TCGA_TCGA-AB-2853	A
TCGA_TCGA-AB-2846	A
TCGA_TCGA-AB-2994	A
TCGA_TCGA-AB-2977	A
TCGA_TCGA-AB-2991	A
TCGA_TCGA-AB-2886	A
TCGA_TCGA-AB-2806	A
TCGA_TCGA-AB-2873	A
TCGA_TCGA-AB-2885	A
TCGA_TCGA-AB-2876	A
TCGA_TCGA-AB-2999	A
TCGA_TCGA-AB-2982	A
TCGA_TCGA-AB-2815	A
TCGA_TCGA-AB-2810	A
TCGA_TCGA-AB-2941	A
TCGA_TCGA-AB-2896	A
TCGA_TCGA-AB-3009	A
TCGA_TCGA-AB-2859	A
TCGA_TCGA-AB-2934	A
TCGA_TCGA-AB-2919	A
TCGA_TCGA-AB-3000	A
TCGA_TCGA-AB-2973	A
TCGA_TCGA-AB-2924	A
TCGA_TCGA-AB-2915	A
TCGA_TCGA-AB-2952	A
TCGA_TCGA-AB-2938	A
TCGA_TCGA-AB-2935	A
TCGA_TCGA-AB-2823	A
TCGA_TCGA-AB-2814	A
TCGA_TCGA-AB-2899	A
TCGA_TCGA-AB-3001	A
TCGA_TCGA-AB-2813	A
TCGA_TCGA-AB-2942	A
TCGA_TCGA-AB-2930	A
TCGA_TCGA-AB-2811	A
TCGA_TCGA-AB-2842	A
TCGA_TCGA-AB-2911	A
TCGA_TCGA-AB-2825	A
TCGA_TCGA-AB-2920	A
TCGA_TCGA-AB-2998	A
TCGA_TCGA-AB-2916	A
TCGA_TCGA-AB-2839	A
TCGA_TCGA-AB-2965	A
TCGA_TCGA-AB-2944	A
TCGA_TCGA-AB-2861	A
TCGA_TCGA-AB-2843	A
TCGA_TCGA-AB-2933	A
TCGA_TCGA-AB-2894	A
TCGA_TCGA-AB-2888	A
TCGA_TCGA-AB-2900	A
TCGA_TCGA-AB-2966	A
TCGA_TCGA-AB-2963	A
TCGA_TCGA-AB-2975	A
TCGA_TCGA-AB-2881	A
TCGA_TCGA-AB-2950	A
TCGA_TCGA-AB-2821	A
TCGA_TCGA-AB-2912	A
TCGA_TCGA-AB-2890	A
TCGA_TCGA-AB-2812	A
TCGA_TCGA-AB-2817	A
TCGA_TCGA-AB-2970	A
TCGA_TCGA-AB-2984	A
TCGA_TCGA-AB-2946	A
TCGA_TCGA-AB-2828	A
TCGA_TCGA-AB-2845	A
TCGA_TCGA-AB-2883	A
TCGA_TCGA-AB-2959	A
TCGA_TCGA-AB-2893	A
TCGA_TCGA-AB-2863	A
TCGA_TCGA-AB-2871	A
TCGA_TCGA-AB-2979	A
TCGA_TCGA-AB-2987	A
TCGA_TCGA-AB-2891	A
TCGA_TCGA-AB-2820	A
TCGA_TCGA-AB-2897	A
TCGA_TCGA-AB-2884	A
TCGA_TCGA-AB-2882	A
TCGA_TCGA-AB-2981	A
TCGA_TCGA-AB-2877	A
TCGA_TCGA-AB-2918	A
TCGA_TCGA-AB-2889	A
TCGA_TCGA-AB-2808	A
TCGA_TCGA-AB-2983	A
TCGA_TCGA-AB-2830	A
TCGA_TCGA-AB-2929	A
TCGA_TCGA-AB-2836	A
TCGA_TCGA-AB-2910	A
TCGA_TCGA-AB-2856	B
TCGA_TCGA-AB-2844	B
TCGA_TCGA-AB-2908	B
TCGA_TCGA-AB-2940	B
TCGA_TCGA-AB-2869	B
TCGA_TCGA-AB-2996	B
TCGA_TCGA-AB-2867	B
TCGA_TCGA-AB-2826	B
TCGA_TCGA-AB-2872	B
TCGA_TCGA-AB-2840	B
TCGA_TCGA-AB-3008	B
TCGA_TCGA-AB-2992	B
TCGA_TCGA-AB-3011	B
TCGA_TCGA-AB-2914	B
TCGA_TCGA-AB-2818	B
TCGA_TCGA-AB-2986	B
TCGA_TCGA-AB-2847	B
TCGA_TCGA-AB-2805	B
TCGA_TCGA-AB-2819	B
TCGA_TCGA-AB-2988	B
TCGA_TCGA-AB-2841	B
TCGA_TCGA-AB-2976	B
TCGA_TCGA-AB-2895	B
TCGA_TCGA-AB-3012	B
TCGA_TCGA-AB-2874	B
TCGA_TCGA-AB-2862	B
TCGA_TCGA-AB-2980	B
TCGA_TCGA-AB-2865	B
TCGA_TCGA-AB-2835	B
TCGA_TCGA-AB-2878	B
TCGA_TCGA-AB-2936	B
TCGA_TCGA-AB-2880	B
TCGA_TCGA-AB-2932	B
TCGA_TCGA-AB-2925	B
geoMatrix_GSM1825455	B
geoMatrix_GSM1825456	B
geoMatrix_GSM1825457	B
geoMatrix_GSM1825458	B
geoMatrix_GSM1825459	B
geoMatrix_GSM1825460	B
geoMatrix_GSM1825461	B
geoMatrix_GSM1825462	B
geoMatrix_GSM1825463	B
geoMatrix_GSM1825464	B
geoMatrix_GSM1825465	B
geoMatrix_GSM1825466	B
geoMatrix_GSM1825467	B
geoMatrix_GSM1825468	B
geoMatrix_GSM1825469	B
geoMatrix_GSM1825470	B
geoMatrix_GSM1825471	B
geoMatrix_GSM1825472	B
geoMatrix_GSM1825473	B
geoMatrix_GSM1825474	B
geoMatrix_GSM1825475	B
geoMatrix_GSM1825476	B
geoMatrix_GSM1825477	B
geoMatrix_GSM1825478	B
geoMatrix_GSM1825479	B
geoMatrix_GSM1825480	B
geoMatrix_GSM1825481	B
geoMatrix_GSM1825482	B
geoMatrix_GSM1825483	B
geoMatrix_GSM1825484	B
geoMatrix_GSM1825485	B
geoMatrix_GSM1825486	B
geoMatrix_GSM1825487	B
geoMatrix_GSM1825488	B
geoMatrix_GSM1825489	B
geoMatrix_GSM1825490	B
geoMatrix_GSM1825491	B
geoMatrix_GSM1825492	B
geoMatrix_GSM1825493	B
geoMatrix_GSM1825494	B
geoMatrix_GSM1825495	B
geoMatrix_GSM1825496	B
geoMatrix_GSM1825497	B
geoMatrix_GSM1825498	B
geoMatrix_GSM1825499	B
geoMatrix_GSM1825500	B
geoMatrix_GSM1825501	B
geoMatrix_GSM1825502	B
geoMatrix_GSM1825503	B
geoMatrix_GSM1825504	B
geoMatrix_GSM1825505	B
geoMatrix_GSM1825506	B
geoMatrix_GSM1825507	B
geoMatrix_GSM1825508	B
geoMatrix_GSM1825509	B
geoMatrix_GSM1825510	C
geoMatrix_GSM1825511	C
geoMatrix_GSM1825512	C
geoMatrix_GSM1825513	C
geoMatrix_GSM1825514	C
geoMatrix_GSM1825515	C
geoMatrix_GSM1825516	C
geoMatrix_GSM1825517	C
geoMatrix_GSM1825518	C
geoMatrix_GSM1825519	C
geoMatrix_GSM1825520	C
geoMatrix_GSM1825521	C
geoMatrix_GSM1825522	C
geoMatrix_GSM1825523	C
geoMatrix_GSM1825524	C
geoMatrix_GSM1825525	C
geoMatrix_GSM1825526	C
geoMatrix_GSM1825527	C
geoMatrix_GSM1825528	C
geoMatrix_GSM1825529	C
geoMatrix_GSM1825530	C
geoMatrix_GSM1825531	C
geoMatrix_GSM1825532	C
geoMatrix_GSM1825533	C
geoMatrix_GSM1825534	C
geoMatrix_GSM1825558	m6Acluster

## Sheet: S4
Table-S4:Identification of differentially expressed genes associated with the m6A phenotype
IRX5
IQCK
SCARA3
APOL3
RNF144B
SLC4A7
KIAA0895
USP54
IFI16
DOCK11
F3
SP100
HMGB3
OAS2
DSC2
OGFRL1
PSMB9
HOMER3
HLA-DQA1
PTGFRN
CD48
PLXNB1
HLA-DPB1
IL12RB1
IL16
SERPINB6
PITPNC1
ROGDI
PAK1
AKAP7
STOM

## Sheet: S5
Table-S5: Functional annotation for m6A phenotype -related genes (Gene Ontology-Biological process)
Ontology	ID	Description	p.adjust	geneID	Count
BP	GO:0071346	cellular response to interferon-gamma	0.00307754	SP100/OAS2/HLA-DQA1/HLA-DPB1/IL12RB1	5
BP	GO:0060333	interferon-gamma-mediated signaling pathway	0.00307754	SP100/OAS2/HLA-DQA1/HLA-DPB1	4
BP	GO:0034341	response to interferon-gamma	0.00307754	SP100/OAS2/HLA-DQA1/HLA-DPB1/IL12RB1	5
BP	GO:0050852	T cell receptor signaling pathway	0.051499	PSMB9/HLA-DQA1/HLA-DPB1/PAK1	4
CC	GO:0042613	MHC class II protein complex	0.0196627	HLA-DQA1/HLA-DPB1	2
CC	GO:0042611	MHC protein complex	0.0196627	HLA-DQA1/HLA-DPB1	2
CC	GO:0071556	integral component of lumenal side of endoplasmic reticulum membrane	0.0196627	HLA-DQA1/HLA-DPB1	2
CC	GO:0098553	lumenal side of endoplasmic reticulum membrane	0.0196627	HLA-DQA1/HLA-DPB1	2
CC	GO:0098576	lumenal side of membrane	0.0237134	HLA-DQA1/HLA-DPB1	2
CC	GO:0030669	clathrin-coated endocytic vesicle membrane	0.0237134	HLA-DQA1/HLA-DPB1	2
CC	GO:0014704	intercalated disc	0.0306955	DSC2/PAK1	2
CC	GO:0045334	clathrin-coated endocytic vesicle	0.0377005	HLA-DQA1/HLA-DPB1	2
CC	GO:0012507	ER to Golgi transport vesicle membrane	0.0395305	HLA-DQA1/HLA-DPB1	2
CC	GO:0044291	cell-cell contact zone	0.0438655	DSC2/PAK1	2
CC	GO:0070821	tertiary granule membrane	0.0445135	SERPINB6/STOM	2
CC	GO:1905368	peptidase complex	0.0582794	F3/PSMB9	2
CC	GO:0030134	COPII-coated ER to Golgi transport vesicle	0.0582794	HLA-DQA1/HLA-DPB1	2
CC	GO:0032588	trans-Golgi network membrane	0.0582794	HLA-DQA1/HLA-DPB1	2
MF	GO:0042605	peptide antigen binding	0.0576093	HLA-DQA1/HLA-DPB1	2
MF	GO:0140375	immune receptor activity	0.0576093	F3/HLA-DQA1/IL12RB1	3
				0.00887754	0.0361443	0.020692	HLA-DQA1/HLA-DPB1	2
				0.0111421	0.0423402	0.0242391	SP100/OAS2/HLA-DQA1/HLA-DPB1	4
				0.0124458	0.0443381	0.0253828	HLA-DQA1/HLA-DPB1	2
				0.0132238	0.0443386	0.0253831	HLA-DQA1/HLA-DPB1	2
				0.0140227	0.0444052	0.0254213	HLA-DQA1/HLA-DPB1	2
				0.017721	0.0531631	0.030435	HLA-DQA1/HLA-DPB1	2
				0.0237885	0.0677972	0.0388128	CD48/PAK1	2
				0.0255101	0.0692416	0.0396397	HLA-DQA1/HLA-DPB1	2
				0.0302187	0.0776978	0.0444807	HLA-DQA1/HLA-DPB1	2
				0.0313517	0.0776978	0.0444807	HLA-DQA1/HLA-DPB1	2

## Sheet: S6
Table-S6: The activation states of biological pathways in distinct m6A modification patterns by KEGG enrichment analysis
ID	Description	p.adjust	geneID	Count
hsa05321	Inflammatory bowel disease	0.0119718	HLA-DQA1/HLA-DPB1/IL12RB1	3
hsa04658	Th1 and Th2 cell differentiation	0.0166991	HLA-DQA1/HLA-DPB1/IL12RB1	3
hsa04659	Th17 cell differentiation	0.0177783	HLA-DQA1/HLA-DPB1/IL12RB1	3
hsa05310	Asthma	0.0205983	HLA-DQA1/HLA-DPB1	2
hsa05330	Allograft rejection	0.0225658	HLA-DQA1/HLA-DPB1	2
hsa05332	Graft-versus-host disease	0.0225658	HLA-DQA1/HLA-DPB1	2
hsa04940	Type I diabetes mellitus	0.0225658	HLA-DQA1/HLA-DPB1	2
hsa05164	Influenza A	0.0227111	OAS2/HLA-DQA1/HLA-DPB1	3
hsa04672	Intestinal immune network for IgA production	0.0227111	HLA-DQA1/HLA-DPB1	2
hsa05320	Autoimmune thyroid disease	0.0238487	HLA-DQA1/HLA-DPB1	2
hsa05416	Viral myocarditis	0.0265279	HLA-DQA1/HLA-DPB1	2
hsa05169	Epstein-Barr virus infection	0.0265279	OAS2/HLA-DQA1/HLA-DPB1	3
hsa05140	Leishmaniasis	0.0361443	HLA-DQA1/HLA-DPB1	2
hsa04612	Antigen processing and presentation	0.0361443	HLA-DQA1/HLA-DPB1	2
hsa05168	Herpes simplex virus 1 infection	0.0423402	SP100/OAS2/HLA-DQA1/HLA-DPB1	4
hsa05323	Rheumatoid arthritis	0.0443381	HLA-DQA1/HLA-DPB1	2
hsa05150	Staphylococcus aureus infection	0.0443386	HLA-DQA1/HLA-DPB1	2
hsa04640	Hematopoietic cell lineage	0.0444052	HLA-DQA1/HLA-DPB1	2
hsa05145	Toxoplasmosis	0.0531631	HLA-DQA1/HLA-DPB1	2
hsa04650	Natural killer cell mediated cytotoxicity	0.0677972	CD48/PAK1	2
hsa05322	Systemic lupus erythematosus	0.0692416	HLA-DQA1/HLA-DPB1	2
hsa04514	Cell adhesion molecules	0.0776978	HLA-DQA1/HLA-DPB1	2
hsa04145	Phagosome	0.0776978	HLA-DQA1/HLA-DPB1	2

## Sheet: S7
Table-S7:The proportion of patients in low or high m6Ascore groups
id	futime	fustat	m6Ascore	group
TCGA-AB-2949	1.91507	0	-1.09744	High
TCGA-AB-2822	2.66575	1	-1.08598	High
TCGA-AB-2939	1.24658	0	-1.08146	High
TCGA-AB-2917	3.33151	0	-1.04792	High
TCGA-AB-2849	6.08219	0	-1.04564	High
TCGA-AB-2990	1.25205	0	-1.02374	High
TCGA-AB-3007	4.33151	0	-1.02361	High
TCGA-AB-2971	2.16986	1	-0.984281	High
TCGA-AB-2955	1.33973	1	-0.982235	High
TCGA-AB-2892	2.58356	0	-0.955649	High
TCGA-AB-2898	1.07671	0	-0.923984	High
TCGA-AB-2857	0.838356	1	-0.922995	High
TCGA-AB-2995	4.24932	0	-0.880563	High
TCGA-AB-2928	0.161644	1	-0.86765	High
TCGA-AB-2913	3.33151	0	-0.865107	High
TCGA-AB-2956	0.50137	1	-0.862166	High
TCGA-AB-3002	3.92055	1	-0.844853	High
TCGA-AB-2834	0.671233	1	-0.840261	High
TCGA-AB-2875	0.580822	0	-0.777221	High
TCGA-AB-2901	0.161644	0	-0.744657	High
TCGA-AB-2858	1.58082	1	-0.735913	High
TCGA-AB-2853	0.243836	1	-0.73478	High
TCGA-AB-2846	3.8411	1	-0.725171	High
TCGA-AB-2994	4.92603	0	-0.723106	High
TCGA-AB-2991	5.00274	0	-0.722625	High
TCGA-AB-2886	0.49589	0	-0.713753	High
TCGA-AB-2806	2.58904	1	-0.707456	High
TCGA-AB-2876	3.33973	0	-0.668016	High
TCGA-AB-2999	4.75342	0	-0.652829	High
TCGA-AB-2982	0.410959	0	-0.640584	High
TCGA-AB-2815	2.25205	1	-0.640231	High
TCGA-AB-2810	0.0849315	1	-0.568217	High
TCGA-AB-3009	1.58082	1	-0.565941	High
TCGA-AB-2919	0.167123	0	-0.510646	High
TCGA-AB-2924	0.246575	0	-0.489715	High
TCGA-AB-2938	0.832877	1	-0.463825	High
TCGA-AB-2935	0.167123	1	-0.456361	High
TCGA-AB-2814	2.16986	1	-0.454803	High
TCGA-AB-3001	4.33151	0	-0.410609	High
TCGA-AB-2942	1.75616	0	-0.38011	High
TCGA-AB-2911	3.24932	0	-0.378517	High
TCGA-AB-2998	0.0849315	1	-0.370477	High
TCGA-AB-2963	4.49863	1	-0.368832	High
TCGA-AB-2950	0.838356	0	-0.367972	High
TCGA-AB-2821	2.25205	1	-0.366435	High
TCGA-AB-2912	0.750685	1	-0.338	High
TCGA-AB-2812	1.00274	1	-0.316884	High
TCGA-AB-2970	0.835616	1	-0.294337	High
TCGA-AB-2984	3.16986	0	-0.256684	High
TCGA-AB-2828	6.25753	0	-0.223707	High
TCGA-AB-2845	0.832877	1	-0.210162	High
TCGA-AB-2883	2	0	-0.206519	High
TCGA-AB-2959	1.33973	1	-0.160581	High
TCGA-AB-2863	0.0849315	1	-0.153769	High
TCGA-AB-2871	0.419178	0	-0.0781383	High
TCGA-AB-2979	1.83836	0	-0.0739919	High
TCGA-AB-2897	0.665753	0	-0.0107235	High
TCGA-AB-2877	1.74795	0	0.115809	High
TCGA-AB-2889	0.832877	0	0.162153	High
TCGA-AB-2808	7.83836	0	0.187782	High
TCGA-AB-2844	0.334247	1	0.196369	High
TCGA-AB-2869	0.665753	0	0.203077	High
TCGA-AB-2996	4.33151	0	0.250559	High
TCGA-AB-2867	0.50411	1	0.266332	High
TCGA-AB-2826	2.00274	1	0.271744	High
TCGA-AB-2872	1.74795	0	0.34007	High
TCGA-AB-2840	0.0767123	1	0.358586	High
TCGA-AB-3008	2.25205	1	0.409808	High
TCGA-AB-2992	4.67397	1	0.462197	High
TCGA-AB-3011	5.16438	0	0.493304	High
TCGA-AB-2914	2.16986	0	0.563621	High
TCGA-AB-2818	0.830137	1	0.591138	High
TCGA-AB-2819	6.83836	0	0.618879	High
TCGA-AB-2841	3.83836	1	0.628461	High
TCGA-AB-2976	2.50685	1	0.632688	High
TCGA-AB-2895	0.419178	1	0.681059	High
TCGA-AB-3012	5.16986	0	0.681067	High
TCGA-AB-2874	1.08493	0	0.725788	High
TCGA-AB-2862	3.91781	0	0.74689	High
TCGA-AB-2980	1.91507	0	0.789601	High
TCGA-AB-2835	4.58356	0	0.802242	High
TCGA-AB-2878	1	1	0.817176	High
TCGA-AB-2880	1.16164	1	0.961461	High
GSM1825455	1.61918	0	1.14011	High
GSM1825456	6.18082	1	1.17572	High
GSM1825457	1.56986	0	1.19496	High
GSM1825458	0.739726	1	1.20942	High
GSM1825460	0.493151	0	1.23472	High
GSM1825461	0.863014	0	1.30335	High
GSM1825462	6.39452	0	1.5806	High
GSM1825464	0.534247	0	1.64275	High
GSM1825465	3.97808	0	1.65448	High
GSM1825468	7.28219	0	1.69855	High
GSM1825469	0.739726	0	1.90889	High
GSM1825470	7.40548	0	2.10405	High
GSM1825471	7.38082	0	2.12886	High
GSM1825472	7.28219	0	2.16679	High
GSM1825475	7.53699	0	2.25445	High
GSM1825476	0.410959	0	2.30298	High
GSM1825479	0.472603	0	2.30844	High
GSM1825481	0.575342	0	2.33742	High
GSM1825482	1.39726	1	2.45487	High
GSM1825483	0.410959	0	2.70795	High
GSM1825484	8.32603	0	2.73401	High
GSM1825485	3.90411	0	2.73548	High
GSM1825488	0.410959	0	3.14034	High
GSM1825489	0.369863	1	3.15584	High
GSM1825496	0.246575	0	3.27399	High
GSM1825499	2.54795	0	3.48264	High
GSM1825501	0.0575342	1	3.48441	High
GSM1825505	9.64932	0	3.51054	High
GSM1825507	2.54795	0	3.6008	High
GSM1825509	1.19178	1	3.66694	High
GSM1825510	0.616438	1	3.71914	High
GSM1825512	3.34521	0	3.75744	High
GSM1825513	1.10959	1	4.21069	High
GSM1825514	15.2219	0	4.24216	High
GSM1825515	0.90411	0	4.33333	High
GSM1825516	0.0575342	1	4.62227	High
GSM1825517	11.474	0	4.66277	High
GSM1825518	0.0821918	1	4.91434	High
GSM1825519	0.575342	1	5.31296	High
GSM1825520	0.0410959	1	5.94347	High
GSM1825523	2.08767	0	6.28037	High
GSM1825525	1.86575	0	6.36331	High
GSM1825527	4.55342	0	6.63543	High
GSM1825528	0.0821918	1	6.70695	High
GSM1825530	1.56164	0	6.74966	High
GSM1825534	1.95616	0	6.781	High
GSM1825535	3.20548	0	7.14194	High
GSM1825537	0.632877	1	7.22085	High
GSM1825539	2.23562	0	7.30197	High
GSM1825540	2.21096	0	7.63385	High
GSM1825543	0.378082	0	7.68043	High
GSM1825544	2.67123	0	7.74761	High
GSM1825545	3.02466	0	7.86107	High
GSM1825547	1.08493	0	8.20396	High
GSM1825552	0.493151	0	8.57985	High
GSM1825554	0.928767	0	8.76018	High
GSM1825556	1.14247	0	9.01235	High
GSM1825558	2.3589	1	10.3138	High
TCGA-AB-2851	0.663014	1	-4.87174	Low
TCGA-AB-2937	0.589041	1	-4.70808	Low
TCGA-AB-2948	1.58904	1	-4.60555	Low
TCGA-AB-2866	0.419178	1	-4.48763	Low
TCGA-AB-2927	0.246575	1	-4.01339	Low
TCGA-AB-2977	0.0849315	1	-3.86764	Low
TCGA-AB-2873	0.747945	0	-3.85108	Low
TCGA-AB-2885	0.586301	1	-3.79267	Low
TCGA-AB-2896	0.586301	1	-3.7505	Low
TCGA-AB-2859	0.832877	1	-3.712	Low
TCGA-AB-2934	0.0767123	0	-3.63147	Low
TCGA-AB-3000	3.42192	0	-3.53078	Low
TCGA-AB-2973	1.66849	1	-3.49432	Low
TCGA-AB-2952	0.0849315	1	-3.46441	Low
TCGA-AB-2899	1.83836	1	-3.04451	Low
TCGA-AB-2813	0.0849315	1	-3.02495	Low
TCGA-AB-2811	0.665753	1	-3.02142	Low
TCGA-AB-2825	0.580822	1	-3.00738	Low
TCGA-AB-2920	1.00274	1	-2.99649	Low
TCGA-AB-2916	2.41644	0	-2.94411	Low
TCGA-AB-2839	1.33151	1	-2.92019	Low
TCGA-AB-2843	0.589041	1	-2.90935	Low
TCGA-AB-2933	0.334247	1	-2.86099	Low
TCGA-AB-2894	0.49589	1	-2.80059	Low
TCGA-AB-2900	0.50411	1	-2.79954	Low
TCGA-AB-2966	2.33973	1	-2.79244	Low
TCGA-AB-2881	1.07671	0	-2.74458	Low
TCGA-AB-2817	0.747945	1	-2.69763	Low
TCGA-AB-2893	0.580822	1	-2.68741	Low
TCGA-AB-2987	0.50411	1	-2.64015	Low
TCGA-AB-2884	2.00274	1	-2.53285	Low
TCGA-AB-2882	1	1	-2.52949	Low
TCGA-AB-2981	1.33425	0	-2.50539	Low
TCGA-AB-2983	0.917808	1	-2.44411	Low
TCGA-AB-2830	0.753425	1	-2.39195	Low
TCGA-AB-2929	0.336986	1	-2.32773	Low
TCGA-AB-2836	1.41918	1	-2.31546	Low
TCGA-AB-2856	0.410959	1	-2.29295	Low
TCGA-AB-2908	0.0849315	1	-2.26409	Low
TCGA-AB-2986	0.580822	1	-2.22071	Low
TCGA-AB-2847	1.66575	1	-2.21034	Low
TCGA-AB-2805	1.58082	1	-2.17669	Low
TCGA-AB-2988	0.0821918	1	-2.16392	Low
TCGA-AB-2865	0.167123	1	-2.14609	Low
TCGA-AB-2936	0.161644	0	-2.1258	Low
TCGA-AB-2925	0.665753	1	-2.11857	Low
GSM1825459	0.739726	1	-2.09633	Low
GSM1825463	1.21644	0	-2.04515	Low
GSM1825466	0.410959	0	-2.01794	Low
GSM1825467	0.369863	1	-1.97582	Low
GSM1825473	0.287671	1	-1.97532	Low
GSM1825474	2.05479	1	-1.9062	Low
GSM1825477	0.246575	1	-1.86071	Low
GSM1825478	1.43836	0	-1.84824	Low
GSM1825480	0.0657534	1	-1.83437	Low
GSM1825486	1.31507	1	-1.8161	Low
GSM1825487	1.39726	1	-1.80409	Low
GSM1825490	8.14521	0	-1.79275	Low
GSM1825491	0.863014	1	-1.7642	Low
GSM1825492	0.00821918	1	-1.7573	Low
GSM1825493	0.10274	0	-1.74334	Low
GSM1825494	0.575342	1	-1.67655	Low
GSM1825495	0.0821918	1	-1.6476	Low
GSM1825497	5.43288	1	-1.63796	Low
GSM1825498	0.986301	1	-1.63192	Low
GSM1825500	0.657534	1	-1.60637	Low
GSM1825502	1.64384	1	-1.60013	Low
GSM1825503	8.88493	0	-1.59115	Low
GSM1825504	1.47945	1	-1.57351	Low
GSM1825506	6.65753	0	-1.55683	Low
GSM1825508	1.27397	1	-1.55665	Low
GSM1825511	1.80822	0	-1.4995	Low
GSM1825521	0.739726	0	-1.48113	Low
GSM1825522	0.328767	1	-1.46631	Low
GSM1825524	4.72603	0	-1.41986	Low
GSM1825526	4.01096	1	-1.41739	Low
GSM1825529	0.50137	1	-1.35797	Low
GSM1825531	0.665753	0	-1.33297	Low
GSM1825532	0.345205	0	-1.32311	Low
GSM1825533	0.443836	0	-1.31475	Low
GSM1825536	2.87671	0	-1.28502	Low
GSM1825538	0.378082	0	-1.28452	Low
GSM1825541	3.4274	0	-1.2737	Low
GSM1825542	0.386301	0	-1.23953	Low
GSM1825546	1.54521	0	-1.22386	Low
GSM1825548	3.03288	0	-1.22325	Low
GSM1825549	2.80274	0	-1.17157	Low
GSM1825550	0.452055	0	-1.14301	Low
GSM1825551	0.887671	0	-1.13505	Low
GSM1825553	2.45753	0	-1.12716	Low
GSM1825555	0.534247	0	-1.12425	Low
GSM1825557	2.09589	0	-1.10321	Low

## Sheet: S8
Table-S8:Mutation frequency of mutated genes in tumor somatic mutation
Gene	Num
NPM1	17
DNMT3A	17
TP53	11
FLT3	11
IDH2	10
RUNX1	10
WT1	9
KIT	8
IDH1	7
NRAS	7
TTN	7
MUC16	5
KRAS	5
TET2	5
ARHGAP35	4
SPEN	4
ASXL1	4
TACC2	4
GATA2	4
CEBPA	4
PTPN11	4
RAD21	3
KIF2B	3
NRDE2	3
PKHD1	3
FAM65A	3
BCORL1	3
MED12	3
ASXL2	3
ADGRG4	3
NBPF14	3
MUC17	3
AHNAK	3
PLCE1	3
BSN	3
USP19	3
MACF1	3
NF1	3
NEB	3
NMUR2	3
APOB	3
HUWE1	3
PCLO	3
SMC1A	3
KDM3B	3
KAT6B	3
CACNA1B	3
ILDR1	3
HIVEP3	3
KDM6A	3
DNAH8	3
MROH2B	3
MYH13	3
ATF7IP	3
MDC1	3
SYNE1	3
SMC3	3
XIRP2	3
KIAA1683	3
PRX	3
SPOCD1	2
PKD1L2	2
ZSWIM4	2
DUSP26	2
NFIX	2
DLC1	2
KATNAL2	2
IGLV3-1	2
ACRC	2
KIRREL2	2
UGT2B4	2
PRAMEF2	2
NRXN3	2
SEL1L2	2
CMYA5	2
RYR1	2
WIZ	2
ANK1	2
CUL9	2
TJAP1	2
CHD4	2
ETV3	2
BRCC3	2
SUV420H1	2
GPR179	2
ETV6	2
VARS2	2
KIF13A	2
ZFYVE26	2
QRICH2	2
KIAA1549L	2
CAPRIN2	2
SCN1A	2
PCDHGA10	2
PHIP	2
DOPEY1	2
RP1L1	2
KANSL1	2
RNF216	2
GJB3	2
MPI	2
FAT2	2
SEMA6D	2
DNAH9	2
ZBTB3	2
MTOR	2
PKHD1L1	2
SAXO2	2
CUL1	2
MLLT4	2
ANKRD42	2
CCT4	2
ENTPD5	2
NPNT	2
RPL4	2
TYRO3	2
CPAMD8	2
RBP3	2
SNCAIP	2
NID2	2
DCHS2	2
TECTA	2
LRIF1	2
CDH23	2
LRRTM1	2
MCM10	2
EFCAB6	2
COL5A1	2
PLXNA4	2
ATP10B	2
ARHGEF10L	2
RUNX1T1	2
PGK2	2
OTOF	2
COL5A3	2
EDC4	2
EGFLAM	2
MAGI2	2
DNAH17	2
ADGRG7	2
WBSCR17	2
SMG1	2
SH3TC2	2
DOCK9	2
MTMR1	2
ZHX2	2
SPTBN2	2
DNAH10	2
PDCD2L	2
RBM3	2
HSPG2	2
PEX13	2
KMT2C	2
LRCH4	2
IPO7	2
PPP1R3A	2
TUBA3C	2
ANK2	2
ZFP42	2
GOLGA1	2
PRUNE2	2
FCGBP	2
MXRA5	2
PSME4	2
ZBTB33	2
SUZ12	2
PAF1	2
POM121L12	2
LMOD1	2
GABRB1	2
DYNC1H1	2
THRAP3	2
STRIP2	2
FANCM	2
CHD6	2
ZNF614	2
BBS12	2
AK9	2
EPHX3	2
LRP1	2
TAGAP	2
OR11H12	2
LRIT1	2
TBX15	2
GALNT18	2
MTUS1	2
RPGR	2
VPS13D	2
CSMD1	2
GRIK2	2
HFE2	2
TNC	2
AXL	2
KIAA1109	2
FCAMR	2
ADAMTS12	2
ZFHX4	2
GRIK4	2
LNX1	2
LRFN3	2
OBSCN	2
PBRM1	2
GABBR1	2
PLOD1	2
TRRAP	2
KMT2D	2
H1FOO	2
NOL4L	2
IFT140	2
TCEAL6	2
RUVBL2	2
SETBP1	2
COL12A1	2
OR51A7	2
LAMA1	2
PHF6	2
PIM2	2
FLG	2
SIDT2	2
C5	2
EHD2	2
NPC1	2
HECW1	2
VPS26B	2
SLC14A2	2
SDK1	2
GIGYF2	2
UBN2	2
TMEM63B	2
PLEKHG2	2
BRINP3	2
PCDHB6	2
MAP2	2
SLC11A2	2
PTPRT	2
SLC26A9	2
CD74	2
SGK223	2
HKR1	2
SUMO2	2
TANC1	2
GSTK1	2
ALDH6A1	2
ORAI1	2
GRM3	2
WNT11	2
CACNA2D3	2
NBAS	2
DOPEY2	2
TANC2	2
GRID1	2
ZFP64	2
TPH1	2
OR13H1	2
CRISPLD1	2
SACS	2
EP300	1
DDX26B	1
SURF1	1
HORMAD2	1
TAX1BP1	1
KCNA2	1
ZNF835	1
DBX2	1
ATP6V1D	1
RAB2B	1
MASP1	1
CYP4F12	1
ATG10	1
ABCA9	1
SF3B3	1
TOPBP1	1
ADARB1	1
PPP2R3C	1
STK33	1
USP34	1
PCDHGA5	1
CHAF1A	1
EED	1
ZNF646	1
PSMB10	1
FCGRT	1
GAB4	1
SLC1A1	1
DNMBP	1
ABCC8	1
GOLGA6B	1
NBPF1	1
GUCY2C	1
CD34	1
CENPE	1
RBM27	1
ITGA10	1
TSHR	1
TXNDC17	1
UBR2	1
C17orf97	1
PYGO1	1
EPGN	1
JMJD1C	1
TPM3	1
ALDH4A1	1
KIAA1462	1
KIR3DX1	1
SHC1	1
SIN3B	1
R3HDM1	1
RSPO4	1
CSRNP3	1
MYO9A	1
ALG6	1
DOCK3	1
TNKS1BP1	1
GIGYF1	1
SLC17A7	1
SPTBN4	1
G6PD	1
TRAF1	1
CAMTA1	1
NLRC5	1
CCL21	1
FERD3L	1
ZPBP	1
TFAM	1
HIST1H3D	1
NLRP8	1
CTIF	1
POU3F2	1
OR52E8	1
ZNF148	1
IGSF9	1
SF3A3	1
KIAA0141	1
FEZF2	1
HIPK1	1
FLNA	1
ANXA7	1
ELF4	1
RXFP4	1
NPAS4	1
SYT1	1
SEPN1	1
TRPM8	1
CFAP44	1
PABPC4	1
AMER1	1
PCSK5	1
CHUK	1
IGLV3-22	1
BEST3	1
CLCN2	1
ELP2	1
VCAN	1
RTN4RL1	1
XRRA1	1
ZNRF4	1
ZNF250	1
DIS3	1
GOLGB1	1
FAM133A	1
ELAVL1	1
SLITRK1	1
DCTD	1
MID2	1
TRAV19	1
NPIPB5	1
ITGB1BP1	1
RPS6KA1	1
C6orf106	1
CLCN1	1
FAM122B	1
ACSM1	1
XYLB	1
GPBP1	1
SPHKAP	1
WDR46	1
CHST6	1
ECHDC3	1
ADAM11	1
TUBB8	1
CLP1	1
PCDHGA8	1
FEZF1	1
C11orf16	1
GALNT2	1
NFE2	1
MGST3	1
TRIM35	1
PFKFB1	1
PI4KA	1
FTHL17	1
KIF21A	1
IMPG1	1
ATP2B2	1
BMP2K	1
CCDC47	1
GRAMD1C	1
UBE2G2	1
IGDCC4	1
MTPN	1
DLD	1
TTC4	1
ARL11	1
SLC18A2	1
NRN1	1
GTPBP1	1
CTNNA2	1
ZNF780B	1
PKN3	1
RBAK	1
ZNF136	1
DLG5	1
DNHD1	1
ZNF133	1
DCAF8	1
PPP2R3A	1
KIF26B	1
CFTR	1
SULT1B1	1
PLXND1	1
TFEB	1
LRRC30	1
HSD17B1	1
TRMT5	1
NPAS2	1
NKX2-3	1
IL36A	1
HINT3	1
TET1	1
KANSL1L	1
TMEM104	1
NCAPG2	1
MYO3A	1
CLCN4	1
ITPRIP	1
PYGO2	1
POSTN	1
ZNF687	1
GPR6	1
SLC43A3	1
CPNE9	1
AHNAK2	1
SERPINB12	1
KCNH8	1
CECR2	1
AGPAT6	1
F2RL1	1
NEU3	1
MAGED1	1
STRC	1
MAN1B1	1
COL18A1	1
EPHA3	1
GOT1L1	1
CNGB1	1
DNAH2	1
MOCOS	1
TNN	1
PITPNC1	1
MASP2	1
MAP3K11	1
GALNTL6	1
CCDC40	1
IP6K3	1
UBE2H	1
ZNF638	1
JAK3	1
PMS1	1
NEK3	1
AMELX	1
ATF4	1
OR3A2	1
SLC35A5	1
CR1	1
FLRT1	1
MAP3K14	1
TCAF1	1
DHRS7B	1
RAI1	1
PIF1	1
ZBTB39	1
TAF1L	1
PPP3CA	1
SLCO6A1	1
FGF8	1
TNFRSF11A	1
ATP6V0A2	1
SNX6	1
FLOT2	1
FGF11	1
ZNF594	1
TSC22D4	1
GZMB	1
KATNA1	1
UTRN	1
KRT20	1
NLRP5	1
SAMD10	1
TAAR8	1
NUCKS1	1
THRA	1
SLC6A13	1
DYRK3	1
TJP1	1
PLSCR4	1
RBBP8	1
CELF1	1
MS4A6A	1
SZT2	1
SETD8	1
HSD3B1	1
CIT	1
OPRM1	1
CYBB	1
RPGRIP1	1
PRKCG	1
RPL32	1
YBX2	1
APOL2	1
MDM1	1
ECM2	1
DNAJC30	1
KIAA1958	1
MRGPRX2	1
DGKD	1
ANO1	1
CEP192	1
ADAMTS1	1
UFSP2	1
LRCH3	1
TTLL2	1
ZNF367	1
ATP13A5	1
TUSC3	1
TUBA3E	1
CACNA1S	1
CHRM5	1
EXT1	1
EPHA10	1
KLF15	1
HMP19	1
CXXC4	1
C3orf58	1
HPS1	1
GLB1L2	1
DHX40	1
RPL29	1
ACOT9	1
IDE	1
SLC17A3	1
CYP19A1	1
ATAD5	1
RAPGEF2	1
NEK10	1
KMT2B	1
SMG6	1
KHDRBS1	1
CALML4	1
PAN2	1
THRB	1
TIAF1	1
CLN3	1
SLC25A25	1
TMEM200A	1
FAM127B	1
SERPINB4	1
CHD8	1
GUCY2D	1
TF	1
FAM161B	1
EZH2	1
WSCD1	1
EPOR	1
IFI35	1
AOAH	1
TTBK1	1
AURKC	1
RASAL2	1
IDO1	1
PLEKHG6	1
SLC35F3	1
YAE1D1	1
RP1	1
AKR7A2	1
BRD4	1
SLC25A44	1
MAP3K9	1
TIGD7	1
PRDM9	1
NAPSA	1
HNRNPF	1
APBA2	1
ZNF667	1
RPS10-NUDT3	1
TMEM18	1
C1R	1
MAP7D2	1
QSOX1	1
TBC1D2	1
ST6GALNAC4	1
STAT5B	1
CC2D1B	1
CBLC	1
IMMP2L	1
MYO1B	1
2021-03-02	1
HAUS8	1
ADD1	1
ZNF311	1
ZAN	1
RNF213	1
ABCA4	1
ANXA11	1
PIK3CB	1
HZGJ	1
SVEP1	1
ANGPTL2	1
OLFML3	1
ZSCAN25	1
SMARCC2	1
TDRD1	1
GLIS3	1
CCS	1
TTBK2	1
RBM15	1
GRK7	1
GLI3	1
ACP2	1
HIAT1	1
AP1G1	1
HIST1H2BC	1
CASKIN2	1
ETV2	1
TUBGCP6	1
FAXDC2	1
LDHB	1
ERBB3	1
SUFU	1
NBEA	1
DESI1	1
PCDHA4	1
BCO1	1
HKDC1	1
KIF15	1
ADAMTS9	1
VASH2	1
LINS	1
MTMR3	1
TRA2B	1
ADAMTS18	1
DHX32	1
CCT8L2	1
TENM1	1
IQGAP3	1
OSBPL9	1
ZNF611	1
RAB40A	1
DNAJC7	1
BARHL2	1
PSMD1	1
P2RX4	1
FBN2	1
GBP4	1
AQP9	1
ADCY5	1
PMPCB	1
ZNF519	1
PPP3R2	1
PHKG1	1
KCNU1	1
ARHGEF2	1
MRPL43	1
TAF9B	1
TMEM5	1
TRIM71	1
LIMD1	1
SLC24A4	1
PIWIL4	1
VDAC1	1
OAS1	1
WNK1	1
HS3ST3B1	1
XKR6	1
AP2B1	1
TRPM6	1
NPAT	1
B4GALT2	1
SOS2	1
PTK2B	1
LRRC58	1
NUP62	1
AGBL2	1
SLCO5A1	1
FBXL12	1
CUBN	1
OR10H1	1
UNC45B	1
FBXO11	1
TMEM138	1
TMEM168	1
KCNT1	1
GPR174	1
DOCK10	1
TTC33	1
CLDN11	1
ELMO1	1
CSNK2A2	1
CXorf58	1
TCEAL4	1
ZBTB12	1
NLGN4Y	1
MYL9	1
ZCCHC7	1
CDH13	1
TRGV9	1
SUPT20H	1
PLXNA2	1
DIO2	1
SH3BP4	1
S1PR4	1
TCAF2	1
PCDHB16	1
LGALS4	1
SLC1A6	1
BFAR	1
DPYSL5	1
STEAP2	1
RMND5B	1
ENAH	1
POU5F1	1
FBXO6	1
RBFOX2	1
CDV3	1
CNOT6	1
MBIP	1
CLDN6	1
FAM65C	1
CFAP61	1
DMTF1	1
PTPN14	1
SLC33A1	1
C1QA	1
BTD	1
TRIO	1
OR2T10	1
PCDHA5	1
ENPP6	1
C20orf24	1
RNF123	1
NDRG2	1
RFWD2	1
ULK2	1
VWA3B	1
MAGEB10	1
LYVE1	1
PHACTR1	1
CASP3	1
RABEP1	1
OR1A2	1
E2F8	1
ZNF384	1
FARP2	1
PRDX6	1
BTBD7	1
LEPROTL1	1
STYXL1	1
TSKS	1
TLN1	1
PGM2L1	1
R3HCC1L	1
CEP85	1
XPC	1
PRKCQ	1
GCN1L1	1
SFXN2	1
ZNF440	1
TLR4	1
TCF4	1
THBS4	1
ASAP1	1
NLRP11	1
KPNB1	1
PROX2	1
PRRC2B	1
BTBD16	1
RBMX2	1
FAM135B	1
ALCAM	1
ANKZF1	1
EIF4G1	1
ZNF592	1
CCDC180	1
TMEM67	1
NCAPG	1
SUV420H2	1
KCNA3	1
JAKMIP2	1
KMT2A	1
EFCAB12	1
ALAS2	1
ACOXL	1
DVL3	1
ZNF205	1
CACNB2	1
CES2	1
GPBAR1	1
MYD88	1
NBPF15	1
ATG16L1	1
SRSF11	1
MDM2	1
NRXN2	1
HYOU1	1
ANO2	1
SRA1	1
KLHL5	1
FSD2	1
ALK	1
CEACAM21	1
SEC16B	1
ITGB1BP2	1
SYT3	1
EFS	1
ABI3BP	1
NR1D2	1
MRE11A	1
CNGA3	1
MAGEA11	1
TLE6	1
RELN	1
MEPCE	1
APLNR	1
NPC1L1	1
GTF3A	1
GSPT1	1
MTCL1	1
ITGAD	1
TRIM15	1
CHRNA2	1
HECTD4	1
ZNF83	1
TLE3	1
NUP210L	1
EPHA4	1
CCDC108	1
MC3R	1
MKL2	1
MCM2	1
ASB11	1
SIMC1	1
LRBA	1
KIRREL3	1
ACTR5	1
CYP2C18	1
TPO	1
FANCC	1
TMEM8B	1
SLC35G3	1
USP11	1
KATNB1	1
TUBA3D	1
ZNF669	1
RIN2	1
SYT17	1
PPP2R2B	1
MEX3B	1
SNRPA1	1
SLC2A6	1
KCNJ14	1
SH3PXD2A	1
BTN1A1	1
DOCK1	1
PCDHAC1	1
ZNF180	1
ZBTB44	1
DNAJB2	1
ANKS1B	1
CLEC11A	1
OR10G3	1
PHF19	1
IFI44	1
XRN2	1
ZNF420	1
GABRA4	1
USP48	1
SF3B4	1
CCKBR	1
FGD6	1
TAF2	1
NR1D1	1
ARMC4	1
CNTNAP4	1
OAS2	1
LOXL2	1
ABCA10	1
WNK2	1
RYR3	1
IGSF9B	1
NFATC4	1
BAX	1
DSC2	1
ZNF839	1
ROR1	1
ANKFY1	1
ZC3H18	1
BAG3	1
COL11A2	1
GRM8	1
NRXN1	1
DENND2A	1
SLC6A20	1
AFG3L2	1
MEPE	1
SRR	1
GARS	1
IQCF1	1
UNC5A	1
SLC22A6	1
SLC16A14	1
SUPT3H	1
PEAR1	1
PAGR1	1
IDH3A	1
SNRNP200	1
MAGEA4	1
B3GALNT2	1
PGD	1
SYVN1	1
B4GALT5	1
ARHGEF5	1
CADM3	1
HNRNPK	1
EYA4	1
DNAH3	1
SFXN1	1
VWF	1
FAT1	1
EVC	1
PTPRZ1	1
GTF2H1	1
IGSF10	1
ADGRA3	1
IZUMO1R	1
ARAP2	1
PSMD10	1
ASAP2	1
TMEM57	1
RNF152	1
FAM208B	1
HNRNPH1	1
GLT8D2	1
NIPBL	1
CTSS	1
H6PD	1
MED21	1
ROBO2	1
CCDC24	1
ETV1	1
DTX3L	1
ZNF155	1
HIVEP2	1
SLC39A13	1
GPR15	1
LCMT2	1
NPAS3	1
BRS3	1
GNA15	1
C4orf36	1
POLA2	1
BLMH	1
KLHL18	1
SLC52A3	1
B3GALT5	1
ADGRE1	1
TDRD10	1
GRIK5	1
LDB1	1
KCNN3	1
RIMS1	1
STX19	1
CIART	1
NUBP1	1
SCARA3	1
RGSL1	1
SNX1	1
FAM212B	1
BAIAP2L1	1
PCDHGA2	1
PRB1	1
SLC44A5	1
TMEM256-PLSCR3	1
OR2AJ1	1
ADAMTS16	1
GRM4	1
GPX2	1
IRF9	1
MAP4	1
COL4A6	1
MAU2	1
LRRC15	1
ANO3	1
NEBL	1
SIGLEC1	1
C17orf85	1
AQP1	1
CAND1	1
TAF6L	1
SLC7A13	1
ENO2	1
OR52L1	1
MNS1	1
SOX6	1
HOXA9	1
FBXO31	1
SLIT2	1
ABCG4	1
SCAF1	1
SPIN3	1
RPS6KA6	1
GRIN2C	1
COX18	1
GPRIN1	1
CCL11	1
MTMR4	1
MDN1	1
TRAJ6	1
SCUBE3	1
ITIH1	1
LAMC3	1
DEPDC5	1
GREM2	1
ADIPOR1	1
OR4Q3	1
ADGRE3	1
RBPJL	1
ABCA12	1
PCDHGB6	1
TTLL12	1
KPTN	1
XPO4	1
SPESP1	1
RHBG	1
MED29	1
MOSPD2	1
2021-09-10	1
HLA-B	1
UBAP2L	1
AGXT2	1
MCM3	1
EXOG	1
NRCAM	1
AQP7	1
RLN3	1
MTL5	1
APBB3	1
KBTBD8	1
SLC22A16	1
DPY19L1	1
MFSD2B	1
ASXL3	1
DKKL1	1
ARHGEF11	1
RNF38	1
DISP1	1
UQCC1	1
UNC79	1
POLR1A	1
ANKRD30A	1
SI	1
SIPA1L3	1
ALMS1	1
BTF3	1
PCDH7	1
MYCBP2	1
DPH2	1
NTRK3	1
NUP93	1
CAMK4	1
KIAA1217	1
UPF1	1
NCAN	1
EPB41L2	1
CCNE2	1
RP11-407N17.3	1
MED13	1
MFN1	1
MSMO1	1
NBPF10	1
FAM167A	1
XRCC6	1
ABCG1	1
TNNI1	1
DHX8	1
DBX1	1
DVL2	1
RNF25	1
SYNJ2	1
RFX4	1
PPP1R10	1
MYH1	1
TENM3	1
OBSL1	1
BEND7	1
SPPL2C	1
SCN3A	1
NUDT22	1
TNRC6C	1
ADGRF4	1
TRANK1	1
KCNH7	1
RP9	1
CPXM1	1
CST4	1
IGF2	1
PAPD5	1
DHCR7	1
LMAN2	1
KLK3	1
ZNF827	1
GPC6	1
RCSD1	1
ODF4	1
MROH5	1
CYP2B6	1
PMS2	1
ARHGEF3	1
LYPLA2	1
MS4A1	1
ADORA2B	1
CPXM2	1
BCL11A	1
C11orf70	1
ZCCHC11	1
ROS1	1
VSIG4	1
SAMD9	1
NDE1	1
MAN2B1	1
MMP25	1
FMN2	1
OR2M3	1
KLF17	1
SREBF1	1
FNIP2	1
MGAT5B	1
AMT	1
STOML1	1
CSNK2B-LY6G5B--991	1
SYNJ1	1
DHX33	1
CIC	1
PIK3C2B	1
PSMC5	1
DAGLB	1
DYRK4	1
RASGRP2	1
ERBB2	1
GJA4	1
USB1	1
MEGF8	1
KIF16B	1
GLI1	1
ZNF157	1
MSRB1	1
PIK3AP1	1
ACAN	1
CD163	1
LPCAT3	1
LRRC16A	1
PRPF8	1
KLHL31	1
PRAMEF17	1
DUOXA2	1
CASP10	1
POC1B-GALNT4	1
IL17RE	1
DLX6	1
IRGC	1
GTF2IRD1	1
KRTAP5-10	1
MYLK	1
CPNE3	1
HELLS	1
FBXL19	1
LMX1A	1
ATP2A2	1
KARS	1
AGAP4	1
RIN3	1
KRTAP4-2	1
USP5	1
SCFD2	1
SMC5	1
SCTR	1
POLR2E	1
MEI1	1
OFD1	1
TUBB4A	1
OR4B1	1
RHOBTB1	1
CEP290	1
SMPDL3A	1
TFRC	1
TCEANC	1
RBMY1A1	1
SPACA1	1
SLFNL1	1
BLZF1	1
PRC1	1
C7orf31	1
PKNOX1	1
ARHGAP10	1
SLC6A3	1
GRIN3A	1
TUBA1A	1
IGLV3-27	1
MYADM	1
FBXL2	1
C17orf104	1
GK2	1
DAG1	1
LSM4	1
N4BP1	1
ATP8B3	1
TRIM27	1
WIPF1	1
WNK3	1
TNNT2	1
ZNF556	1
OAS3	1
EXOSC3	1
KIF3C	1
EVPL	1
USH2A	1
RYR2	1
CLEC5A	1
CCDC155	1
NLRP13	1
NFIC	1
ABCA13	1
ZSWIM6	1
TUBB3	1
SNX11	1
ITGB5	1
SSSCA1	1
CYP26A1	1
ZNF630	1
CELSR3	1
SLCO1C1	1
PAPPA2	1
DNAH11	1
P2RX7	1
GAREM	1
ZNF783	1
HIVEP1	1
NCR2	1
MNDA	1
AURKAIP1	1
CYP4F11	1
ACTBL2	1
NODAL	1
ITCH	1
ADGRE2	1
SNX8	1
CCDC102B	1
ATP6V1C1	1
LPPR4	1
CD164L2	1
F8	1
NUFIP1	1
SERINC4	1
KRT13	1
PXYLP1	1
LZTS1	1
OTOP1	1
NBPF11	1
RNF19B	1
STC1	1
GOT1	1
COL4A2	1
ZBTB7B	1
OR6B2	1
MYF5	1
SUDS3	1
ZNF423	1
USP42	1
TTLL7	1
CAT	1
CD3G	1
GAS7	1
DCTN1	1
OXER1	1
C7	1
SSH3	1
LAS1L	1
KAT2B	1
WDFY4	1
EVC2	1
PHF1	1
PCGF2	1
DMXL2	1
SPTY2D1	1
ABCB7	1
IGF2R	1
GDAP2	1
ACSF3	1
CCDC84	1
SUGP2	1
KCNH3	1
SPAG4	1
CHAT	1
PIAS1	1
NAA38	1
MTUS2	1
LIMS2	1
DHX15	1
CHD3	1
ADCY3	1
ENTPD1	1
PLAA	1
COL7A1	1
HCN1	1
PLA2G3	1
FBXO30	1
SERPINA10	1
TEX33	1
ARSJ	1
EPC2	1
IAH1	1
CLEC4F	1
CX3CR1	1
TCF20	1
WEE2	1
INHBB	1
PPP2R1B	1
PABPC3	1
CACNA1E	1
DDX50	1
ISLR	1
SERPINA4	1
HELZ	1
CASQ1	1
ZNF761	1
AMZ1	1
ERCC1	1
POLI	1
COL13A1	1
TUBA1B	1
STK10	1
GCAT	1
CRACR2A	1
MYB	1
NEK5	1
ITGAE	1
KIAA1614	1
C4BPB	1
CEP350	1
GNB1	1
CENPF	1
ZNF354A	1
WTAP	1
AKAP12	1
LRRTM2	1
PBXIP1	1
METTL7A	1
ITGAL	1
RRAS	1
XPOT	1
CTF1	1
BCAN	1
CENPN	1
BAZ2A	1
TXLNG	1
ACOT11	1
SBK1	1
DCX	1
TMED7-TICAM2	1
RBM12B	1
ZMAT1	1
IGKV1-8	1
PTCD3	1
TCL1A	1
NPHS2	1
TMED9	1
ACSS3	1
MYOC	1
ZFP69B	1
MYC	1
PARP14	1
TTC7B	1
TRIP10	1
STAT2	1
LAMA3	1
TMPRSS13	1
XRCC1	1
BAZ1B	1
GOLGA6L10	1
ZNF518B	1
NCCRP1	1
TMEM55A	1
OR51A4	1
COL4A5	1
HACE1	1
ITGA6	1
CAMKV	1
BTG1	1
L3MBTL1	1
CSF1	1
SSC5D	1
FAM117A	1
CCNB1	1
ATP2C1	1
CXCR6	1
ZBED4	1
SPC25	1
KCNJ6	1
DDX60L	1
HID1	1
KDR	1
MAMLD1	1
DSEL	1
LEO1	1
GNAI1	1
TCF7	1
ADAT1	1
BRPF1	1
IGHG2	1
ANKRD17	1
TNRC18	1
C1orf168	1
CWH43	1
TEX13B	1
SLC18A1	1
ABCC3	1
MICAL2	1
FAM151A	1
RALGPS1	1
CATSPER4	1
HIST1H2AL	1
GRWD1	1
CDT1	1
GML	1
RASSF1	1
SLC7A9	1
CCDC168	1
TROAP	1
ATP8B2	1
WRN	1
NEIL1	1
ZNF491	1
DLGAP5	1
LRRIQ4	1
EXOC7	1
TMEM102	1
TBC1D21	1
ITIH6	1
CDH20	1
NTSR2	1
POLR1B	1
CDH16	1
TOP1	1
CCNA1	1
TAPBP	1
DOCK8	1
PCDH15	1
MFSD2A	1
ATG14	1
WDR35	1
SESN2	1
BTAF1	1
EDEM2	1
TRPM3	1
TBC1D8	1
THY1	1
CLPX	1
MOAP1	1
LRRC43	1
ZNF229	1
ACACA	1
RRP12	1
PDS5B	1
CA1	1
TUBG2	1
LATS1	1
FCHO2	1
BTNL8	1
NLRP3	1
MUC5B	1
ELMOD1	1
CCNF	1
DENND1C	1
JPH1	1
MMP24	1
BANK1	1
PTPN5	1
OR2Y1	1
SLC9A3R1	1
PKNOX2	1
CAGE1	1
ENPP2	1
CLDN2	1
SYN3	1
NFRKB	1
RSL1D1	1
ZNF142	1
EPB41L4A	1
KIF22	1
NBPF26	1
ARHGAP18	1
HEATR4	1
UNC5D	1
PASK	1
SPTB	1
ZNF91	1
PRDX2	1
NIPSNAP1	1
FAM118B	1
ZNF214	1
STAG3	1
ECD	1
SHANK1	1
SALL3	1
GON4L	1
SLC23A3	1
KRT39	1
ZSCAN26	1
ADAM30	1
CORIN	1
DCLK1	1
ACSM2A	1
AARS	1
DUSP1	1
SH2B3	1
KCTD1	1
UNC13A	1
KPRP	1
PLOD2	1
TMTC4	1
NAA35	1
HRC	1
PNMA2	1
SYNGAP1	1
SLC38A6	1
PCDH20	1
ZDHHC3	1
CCDC54	1
ZBED9	1
TXNIP	1
MTMR8	1
NCKAP5	1
FARSA	1
HSD11B1	1
MYO1D	1
KCNE3	1
IFT80	1
TMEM160	1
C5orf56	1
LY75	1
ZNF197	1
ASB15	1
SHB	1
CLASP2	1
CLSTN1	1
DCDC1	1
CDON	1
BRCA2	1
GPR101	1
ARHGEF9	1
TAT	1
BCR	1
INVS	1
ARHGEF18	1
TNNC2	1
IPO4	1
IQSEC2	1
CNTLN	1
KLHL1	1
FSIP2	1
PRDM16	1
MARVELD3	1
KANK4	1
NPHP1	1
TEX19	1
CAMK2G	1
ZNF816	1
CALR	1
SLC25A24	1
PKM	1
ZNF813	1
GAPVD1	1
RPL27	1
LGALS12	1
NBEAL1	1
MEF2D	1
VEPH1	1
SCAF8	1
SYTL2	1
KDM5D	1
COX11	1
GC	1
ATG4C	1
TRIM38	1
XKR4	1
PRKG2	1
SMEK1	1
RPTN	1
OR8B12	1
C3orf56	1
NOMO1	1
ARID1A	1
HDAC3	1
ITPR3	1
COL24A1	1
FAM122A	1
SYNRG	1
NCOR2	1
FURIN	1
RAVER2	1
SEC62	1
USP16	1
CREG2	1
CRHBP	1
NOMO2	1
MTERF3	1
TMEM47	1
RGS2	1
TTC26	1
ZNF33B	1
SPTBN1	1
AMPD3	1
MBOAT1	1
RP13-1032I1.10	1
C2orf78	1
KLHL2	1
CALM3	1
SIGLEC11	1
MRPL9	1
BRMS1	1
ARL3	1
ICA1L	1
ZNF460	1
AMOTL2	1
THSD1	1
UTP20	1
EMC1	1
PRDX4	1
BMPER	1
UBTF	1
REV3L	1
TRIM65	1
SLC47A2	1
BRCA1	1
DOCK5	1
ALG12	1
LILRA4	1
CNTNAP5	1
NKRF	1
ADGRG3	1
VPS13C	1
ZSCAN20	1
RPL18	1
DBNL	1
PABPC1	1
OR5P2	1
CDYL2	1
TM4SF5	1
ISCA2	1
ADSSL1	1
CCDC171	1
HBP1	1
CNOT4	1
TMEM50A	1
IGHV3-33	1
CPLX4	1
PMFBP1	1
FAM166A	1
RAP1B	1
AQP5	1
SETD3	1
OR52D1	1
CEP76	1
OR2AG1	1
ICMT	1
NRAP	1
SSTR4	1
NR2E1	1
NARS	1
ARHGEF1	1
GPSM1	1
HOXA5	1
OTOA	1
SSX7	1
TBX18	1
SLAMF7	1
OGDHL	1
TMEM136	1
HNF4G	1
HYAL4	1
MYH4	1
NTNG2	1
ARHGEF4	1
SERPINA12	1
ASPH	1
CELSR1	1
TMX2	1
FHDC1	1
DSG3	1
TRIM13	1
MTO1	1
CATSPER1	1
MON2	1
LILRB2	1
ACO2	1
RAD51	1
SDSL	1
SRCIN1	1
FRA10AC1	1
TPI1	1
UBR5	1
GLTSCR1	1
IMMT	1
FAM71A	1
GEMIN4	1
SMG5	1
DNAH7	1
ADGRA2	1
FAHD2B	1
RAB24	1
UBR4	1
ACTL8	1
OR13C5	1
B3GALT4	1
GPR176	1
UPP2	1
STX7	1
ADRBK1	1
TRNT1	1
FREM1	1
SUGCT	1
IGFL1	1
CNOT1	1
ADCY10	1
OR7D4	1
BBX	1
C11orf94	1
SLC25A52	1
PIGU	1
CDH3	1
SDC2	1
CELF5	1
RFC3	1
OIT3	1
BMPR2	1
C10orf76	1
TMEM2	1
WAPAL	1
LRP1B	1
RABL2B	1
LMTK2	1
LAMA4	1
CC2D1A	1
STAT5A	1
CAP2	1
CACNG2	1
USP25	1
CAMKK1	1
EIF2B4	1
KDM3A	1
LYAR	1
LYRM5	1
FGD5	1
DPP3	1
BICD1	1
RPA4	1
SLAMF9	1
OXA1L	1
LAMB1	1
NTN4	1
ARHGEF15	1
UBP1	1
NLRP1	1
C3orf67	1
EGR1	1
VPRBP	1
KNOP1	1
ZNF683	1
TMCO5A	1
ITSN1	1
SLC22A7	1
TTI1	1
LCE3C	1
TBL1X	1
FEM1A	1
CREBBP	1
ANKRD44	1
ALDH1A3	1
FBXW12	1
DPYSL3	1
GRIN2B	1
ABCB6	1
SORCS3	1
LRRK1	1
ZNF225	1
SAGE1	1
ISX	1
SELO	1
RCL1	1
ZNF75D	1
DAB2	1
SLC39A7	1
CSTF2T	1
PEAK1	1
NCOA5	1
PTCD1	1
PCF11	1
OSBP2	1
RALGAPB	1
VTN	1
RBM48	1
SCN10A	1
CDAN1	1
ATP11B	1
C10orf120	1
ACSS1	1
STRN	1
UBA1	1
WNT10A	1
MLH3	1
GNB3	1
LTBR	1
ARHGAP24	1
MUC4	1
LDHC	1
ANGPT2	1
PLA2G2D	1
GDF5	1
PARL	1
ARHGEF6	1
UBQLN3	1
C1RL	1
NBPF8	1
PHF3	1
TRPM4	1
ADCY2	1
TNR	1
SLC7A10	1
PDE9A	1
TSPAN2	1
PDGFRB	1
NUP155	1
KIDINS220	1
ESRP1	1
VPS41	1
AACS	1
BMP10	1
ADAM12	1
CNOT6L	1
CD320	1
PPP4R4	1
TMEM131	1
KCNH2	1
IGHG3	1
PRKAB1	1
ZFC3H1	1
PPFIA3	1
SECISBP2L	1
YEATS2	1
CATSPERB	1
CAPN13	1
LILRA2	1
CRBN	1
ATOH1	1
NRF1	1
DIAPH2	1
FAM47A	1
MEGF10	1
TMEM231	1
MFSD6	1
ETS1	1
SLC43A1	1
ROCK2	1
ACO1	1
BCHE	1
TTF2	1
SETX	1
TECRL	1
MED1	1
SLC2A4	1
CTR9	1
RNF5	1
IQGAP2	1
CDK2	1
DPEP3	1
LENG1	1
GNRHR	1
SLC22A23	1
PSMD5	1
NACA2	1
RGL1	1
FAM124A	1
ITGA7	1
NHS	1
DHX36	1
RFX2	1
FRMPD3	1
MKRN2	1
DST	1
AMICA1	1
SRSF2	1
USP9X	1
ATXN7L1	1
PCDH1	1
PIK3C2A	1
PSG2	1
LAMA2	1
CIITA	1
SLC22A17	1
HMBS	1
CST2	1
C3	1
EZR	1
CAMTA2	1
CAPN7	1
2021-03-06	1
CASC5	1
EXD1	1
RBM11	1
RETSAT	1
FUT8	1
ANKRD50	1
LRP6	1
NUP205	1
CNTNAP2	1
DSCAML1	1
WDFY3	1
SPATA21	1
GABRG2	1
ITSN2	1
RSF1	1
NRTN	1
NLRP2	1
TUBB1	1
EXOC3L2	1
CGN	1
SLITRK3	1
ATP6V1C2	1
CDC16	1
GPATCH3	1
ZNF548	1
ACKR3	1
LPO	1
PTPRR	1
PPP6R3	1
CCR10	1
CSNK1G1	1
DAB2IP	1
ZFP57	1
AP3S2	1
SYT5	1
NUGGC	1
SMTN	1
PDE6A	1
CRYBB3	1
GRM2	1
CCL17	1
C22orf42	1
JOSD2	1
SIX3	1
GRAMD3	1
LAMB2	1
APH1B	1
SPATA31A3	1
PCDHB3	1
ZBTB16	1
PUS1	1
TMEM139	1
SMAD4	1
USP9Y	1
SIX6	1
KIF4A	1
GMCL1	1
MICB	1
ABCA5	1
PTH1R	1
CC2D2A	1
CPSF1	1
MAPKBP1	1
MAEL	1
PKD1L1	1
LARP1B	1
DOK7	1
POC1A	1
AKNAD1	1
EEA1	1
SLC22A8	1
RAPGEF6	1
RPL6	1
USP10	1
[truncated: 276 more rows]
